# Supplementary material for: Structural and Thermodynamic Insights into Dimerization Interfaces of Drosophila Glutathione Transferases
Source: Biomolecules. 2024 Jun 26;14(7):758. doi: 10.3390/biom14070758 (PMC11274453; doi:10.3390/biom14070758)
Supplement: Supplementary file 1 [file biomolecules-14-00758-s001.zip]

Archive with 1 entries (1 files):
- biomolecules-3050655-supplementary.pdf
